# Supplementary material for: Pharmacokinetic, Tissue Distribution, Metabolite, and Toxicity Evaluation of the Matrine Derivative, (6aS, 10S, 11aR, 11bR, 11cS)-10-Methylaminododecahydro-3a, 7a-Diaza-benzo (de) Anthracene-8-thione
Source: Molecules. 2024 Jan 6;29(2):297. doi: 10.3390/molecules29020297 (PMC10820135; doi:10.3390/molecules29020297)
Supplement: Supplementary file 1 [file molecules-29-00297-s001.zip]

Archive with 5 entries (5 files):
- Supplementary Figures S1-S3.pdf
- Supplementary File S1.pdf
- Supplementary File S2.pdf
- Supplementary File S3.pdf
- Supplementary File S4.pdf
